# Supplementary material for: Deprescribing in older patients with hyperpolypharmacy: a cluster-randomised trial in primary care
Source: Age Ageing. 2026 Jul 19;55(7):afag209. doi: 10.1093/ageing/afag209 (PMC13381036; doi:10.1093/ageing/afag209)
Supplement: Supplementary_materials_afag209 [file supplementary_materials_afag209.zip]

Archive with 5 entries (5 files):
- aa-26-0859-File004.docx
- aa-26-0859-File005.docx
- aa-26-0859-File006.docx
- aa-26-0859-File007.docx
- aa-26-0859-File008.docx
